# Supplementary material for: Computationally Driven Discovery of a BCR-ABL1 Kinase Inhibitor with Activity in Multidrug-Resistant Chronic Myeloid Leukemia
Source: J Med Chem. 2024 Sep 23;67(19):17820–32. doi: 10.1021/acs.jmedchem.4c01852 (PMC11472320; doi:10.1021/acs.jmedchem.4c01852)
Supplement: Supplementary file 2 — jm4c01852_si_002.csv [file jm4c01852_si_002.csv]

Compound	SMILES	wt BCR-ABL1 IC50 (nM)	cSRC IC50 (nM)	LogD (pH 7.4.)	Caco-2 (a-b/b-a)(nm/s)	MDCKII-MDR1 (a-b/b-a) (nm/s)	pH 7.4 solubility (µM)	human HEP t 1/2 (min)	hERG IC50 (µM)	K562 IC50 (nM)	K562/DOX IC50 (nM)
Bosutinib	[H]N(C1=CC(OC)=C(Cl)C=C1Cl)C2=C(C#N)C=NC3=CC(OCCCN4CCN(C)CC4)=C(OC)C=C32	< 1	2	3.1	9/109	4/113	14	54.9	1	0.0086	11.7
5a	[H]N(C1=CC(OC)=C(Cl)C=C1Cl)C2=C(C#N)C=NC3=CC(OCCON4CCN(C)CC4)=C(OC)C=C32	< 1	2	3.5	11/40	5/103	12	40.4	3.41
8a	[H]N(C1=CC(OC)=C(Cl)C=C1F)C2=C(C#N)C=NC3=CC(OCCON4CCN(C)CC4)=C(OC)C=C32	1	2	3.4	19/121	7/193	43	34.2
11a	[H]N(C1=CC=CC(Cl)=C1F)C2=C(C#N)C=NC3=CC(OCCON4CCN(C)CC4)=C(OC)C=C32			3.3	37/274	72/296	14	49.7
12a	[H]N(C1=CC=CC(OC)=C1Cl)C2=C(C#N)C=NC3=CC(OCCON4CCN(C)CC4)=C(OC)C=C32	20	14	2.7	65/231	125/390	123	80.4	5.16
13a	[H]N(C1=CC=CC(OC)=C1F)C2=C(C#N)C=NC3=CC(OCCON4CCN(C)CC4)=C(OC)C=C32	19	34	2.6	27/336	75/544	29	134.6
14a	[H]N(C1=CC=C(Cl)C(OC)=C1)C2=C(C#N)C=NC3=CC(OCCON4CCN(C)CC4)=C(OC)C=C32	< 1	2	3.1	20/374	41/247	7	62.3		186
15a	[H]N(C1=CC=C(Cl)C=C1OC)C2=C(C#N)C=NC3=CC(OCCON4CCN(C)CC4)=C(OC)C=C32	6	11	3.1	7/44	59/248	0.8	51.7	4.36
16a	[H]N(C1=CC=C(Cl)C(OC)=N1)C2=C(C#N)C=NC3=CC(OCCON4CCN(C)CC4)=C(OC)C=C32	< 1	2	3.3	5/77	45/244	2.1	28	3.14	8.1	34.8
